# Supplementary material for: Online In-Tube Solid-Phase Microextraction Coupled with Liquid Chromatography–Tandem Mass Spectrometry for Automated Analysis of Four Sulfated Steroid Metabolites in Saliva Samples
Source: Molecules. 2022 May 18;27(10):3225. doi: 10.3390/molecules27103225 (PMC9145352; doi:10.3390/molecules27103225)
Supplement: Supplementary file 1 [file molecules-27-03225-s001.zip]

Archive with 1 entries (1 files):
- molecules-1732715-supplementary.pdf
